# Supplementary material for: Exosomes participate in the alteration of muscle homeostasis during lipid-induced insulin resistance in mice
Source: Diabetologia. 2014 Jul 30;57(10):2155–64. doi: 10.1007/s00125-014-3337-2 (PMC4153976; doi:10.1007/s00125-014-3337-2)
Supplement: Supplementary file 6 — (XLS 85 kb) [file 125_2014_3337_MOESM6_ESM.xls]

## Sheet: Feuil1
ESM table 2: List of genes differentially expressed in C2C12 cells incubated with EXO-Post Palmitate vs EXO-Post BSA.
Red, up-regulated genes; green, down-regulated genes
FC Palm/BSA	ProbeName	GeneName	mRNA	Description
Cell growth and proliferation
7.94	A_55_P1988228	Aspm	NM_009791	asp (abnormal spindle)-like, microcephaly associated
5.77	A_55_P1983773	Birc5	NM_001012273	baculoviral IAP repeat-containing 5
2.64	A_51_P123405	Bub1	NM_009772	budding uninhibited by benzimidazoles 1 homolog (S. cerevisiae)
6.22	A_51_P490509	Bub1b	NM_009773	budding uninhibited by benzimidazoles 1 homolog, beta (S. cerevisiae)
3.11	A_51_P481920	Ccna2	NM_009828	cyclin A2
4.60	A_55_P2065671	Ccnb1	NM_172301	cyclin B1
8.04	A_51_P457528	Ccnb2	NM_007630	cyclin B2
3.15	A_66_P111562	Ccnd1	NM_007631	cyclin D1
6.16	A_55_P1996946	Cdc20	NM_023223	cell division cycle 20 homolog
3.02	A_52_P211223	Cdca2	NM_175384	cell division cycle associated 2
4.38	A_52_P628067	Cdca3	NM_013538	cell division cycle associated 3
2.81	A_51_P125135	Cdca5	NM_026410	cell division cycle associated 5
3.19	A_51_P155142	Cdca8	NM_026560	cell division cycle associated 8
4.14	A_55_P2048588	Cdk1	NM_007659	cyclin-dependent kinase 1
3.03	A_52_P30989	Cdkn3	NM_028222	cyclin-dependent kinase inhibitor 3
6.68	A_55_P1976127	Ect2	NM_007900	ect2 oncogene
2.34	A_55_P2011937	Fignl1	NM_001163359	fidgetin-like 1
3.24	A_51_P484998	Hgf	NM_010427	hepatocyte growth factor
0.37	A_55_P2038183	Insc	NM_173767	inscuteable homolog
2.35	A_55_P2138333	Mad2l1	NM_019499	MAD2 mitotic arrest deficient-like 1
2.95	A_55_P2058962	Mcm10	NM_027290	minichromosome maintenance deficient 10
3.47	A_55_P2073377	Mki67	NM_001081117	antigen identified by monoclonal antibody Ki 67
2.48	A_55_P2008417	Mnd1	NM_029797	meiotic nuclear divisions 1 homolog
0.45	A_52_P51548	Pard3	NM_033620	par-3 (partitioning defective 3) homolog
3.73	A_55_P1988083	Prc1	NM_145150	protein regulator of cytokinesis 1
4.23	A_51_P487999	Sgol1	NM_028232	shugoshin-like 1
4.01	A_51_P204402	Shcbp1	NM_011369	Shc SH2-domain binding protein 1
5.01	A_52_P139650	Ska1	NM_025581	spindle and kinetochore associated complex subunit 1
4.12	A_55_P2004801	Tacc3	NM_001040435	transforming, acidic coiled-coil containing protein 3
0.44	A_51_P288558	Wdr16	NM_027963	WD repeat domain 16
Gap junction
0.33	A_55_P2014124	Gjb3	NM_001160012	gap junction protein, beta 3
Extracellular matrix
0.36	A_51_P463765	Timp3	NM_011595	tissue inhibitor of metalloproteinase 3
Cell adhesion
3.75	A_51_P337675	Cd53	NM_007651	CD53 antigen
0.35	A_52_P437795	Cdh11	NM_009866	cadherin 11
0.40	A_51_P252859	Cyr61	NM_010516	cysteine rich protein 61
0.41	A_51_P388478	Efnb1	NM_010110	ephrin B1
0.31	A_55_P1977934	Itgam	NM_001082960	integrin alpha M
2.30	A_51_P394814	Svep1	NM_022814	sushi, von Willebrand factor type A, EGF and pentraxin domain containing 1
2.50	A_51_P212754	Tgfbi	NM_009369	transforming growth factor, beta induced
2.71	A_52_P633714	Troap	NM_030159	trophinin associated protein
Collagen
0.32	A_55_P2118520	Col1a1	NM_007742	collagen, type I, alpha 1
0.38	A_51_P241995	Col5a3	NM_016919	collagen, type V, alpha 3
0.22	A_52_P292792	Col8a1	NM_007739	collagen, type VIII, alpha 1
0.42	A_51_P144160	Colec10	NM_173422	collectin sub-family member 10
Mitochondria
0.35	A_55_P2150906	Atp5c1	NM_001112738	ATP synthase, H+ transporting, mitochondrial F1 complex, gamma polypeptide 1
0.39	A_55_P2046703	Atp5g3	NM_175015	ATP synthase, H+ transporting, mitochondrial F0 complex, subunit c
2.20	A_51_P254234	Chchd4	NM_133928	coiled-coil-helix-coiled-coil-helix domain containing 4
0.48	A_51_P266774	Mfn2	NM_133201	mitofusin 2
Signaling
4.95	A_55_P1980636	Aurka	NM_011497	aurora kinase A
2.24	A_55_P2061495	Cks1b	NM_016904	CDC28 protein kinase 1b
0.49	A_52_P89064	Dusp18	NM_173745	dual specificity phosphatase 18
0.47	A_55_P2077548	Git1	NM_001004144	G protein-coupled receptor kinase-interactor 1
2.95	A_52_P588881	Iqgap3	NM_001033484	IQ motif containing GTPase activating protein 3
0.48	A_55_P2098335	Map2k4	NM_009157	mitogen-activated protein kinase kinase 4
3.51	A_55_P2013336	Melk	NM_010790	maternal embryonic leucine zipper kinase
2.64	A_51_P501018	Nek2	NM_010892	NIMA (never in mitosis gene a)-related expressed kinase 2
2.27	A_51_P237040	Nog	NM_008711	noggin
0.38	A_55_P2006792	Ntrk2	NM_001025074	neurotrophic tyrosine kinase, receptor, type 2
4.90	A_51_P230098	Pbk	NM_023209	PDZ binding kinase
2.32	A_65_P01319	Pde4b	NM_019840	phosphodiesterase 4B, cAMP specific
5.18	A_51_P344566	Plk1	NM_011121	polo-like kinase 1
2.39	A_55_P2127702	Racgap1	NM_012025	Rac GTPase-activating protein 1
4.06	A_55_P2109857	Rgs2	NM_009061	regulator of G-protein signaling 2
0.44	A_52_P543869	Shpk	NM_029031	sedoheptulokinase
3.61	A_55_P2186005	Sphk1	NM_025367	sphingosine kinase 1
5.30	A_55_P2056496	Tk1	NM_009387	thymidine kinase 1
Cytoskeleton
0.44	A_55_P1963807	Actg2	NM_009610	actin, gamma 2, smooth muscle, enteric
0.46	A_51_P116755	Cap2	NM_026056	CAP, adenylate cyclase-associated protein 2
3.72	A_52_P162099	Ckap2	NM_001004140	cytoskeleton associated protein 2
0.38	A_51_P350817	Cnn1	NM_009922	calponin 1
2.15	A_51_P335969	Des	NM_010043	desmin
3.29	A_55_P2120189	Gas2l3	NM_001079876	growth arrest-specific 2 like 3
3.85	A_51_P133137	Kif20a	NM_009004	kinesin family member 20A
6.97	A_55_P2109717	Kif20b	NM_183046	kinesin family member 20B
2.94	A_55_P2056654	Kif22	NM_145588	kinesin family member 22
2.82	A_51_P324287	Kif23	NM_024245	kinesin family member 23
3.68	A_55_P2062543	Kifc1	NM_053173	kinesin family member C1
0.42	A_55_P2056926	Mtss1l	NM_198625	metastasis suppressor 1-like
3.97	A_55_P2043862	Stmn1	NM_019641	stathmin 1
0.24	A_51_P450527	Tagln	NM_011526	transgelin
Receptors, Transporters
0.41	A_55_P2021505	Adra2a	NM_007417	adrenergic receptor, alpha 2a
2.24	A_55_P2014460	Bdkrb1	NM_007539	bradykinin receptor, beta 1
0.37	A_55_P1953753	Cnr1	NM_007726	cannabinoid receptor 1
3.18	A_55_P2111302	Cp	NM_007752	ceruloplasmin
2.44	A_52_P304720	Crlf1	NM_018827	cytokine receptor-like factor 1
5.04	A_52_P52618	Csf2rb	NM_007780	colony stimulating factor 2 receptor, beta, low-affinity
2.90	A_51_P214269	Epha1	NM_023580	Eph receptor A1
2.06	A_55_P1982454	Eps8	NM_007945	epidermal growth factor receptor pathway substrate 8
2.68	A_52_P398998	Gfra1	NM_010279	glial cell line derived neurotrophic factor family receptor alpha 1
2.97	A_55_P1991718	Hmmr	NM_013552	hyaluronan mediated motility receptor
1.92	A_55_P2182705	Kpna2	NM_010655	karyopherin (importin) alpha 2
2.03	A_55_P2091402	Kpna2	NM_010655	karyopherin (importin) alpha 2
0.40	A_52_P266686	Ntsr2	NM_008747	neurotensin receptor 2
0.44	A_55_P2025443	Oprm1	NM_001039652	opioid receptor, mu 1
0.46	A_51_P393768	Osbp	NM_001033174	oxysterol binding protein
3.96	A_51_P115346	P2rx6	NM_011028	purinergic receptor P2X, ligand-gated ion channel 6
4.48	A_52_P153019	Ptgfr	NM_008966	prostaglandin F receptor
2.54	A_51_P348665	Ramp1	NM_016894	receptor (calcitonin) activity modifying protein 1
2.24	A_51_P420655	Reep4	NM_180588	receptor accessory protein 4
0.41	A_55_P1988774	Slc17a5	NM_172773	solute carrier family 17 (anion/sugar transporter), member 5
0.48	A_51_P217498	Slc2a4	NM_009204	solute carrier family 2 (facilitated glucose transporter), member 4
2.11	A_51_P112762	Slc5a3	NM_017391	solute carrier family 5 (inositol transporters), member 3
0.44	A_55_P1982747	Slc8a3	NM_080440	solute carrier family 8 (sodium/calcium exchanger), member 3
0.37	A_52_P192426	Tnfrsf1a	NM_011609	tumor necrosis factor receptor superfamily, member 1a
2.62	A_55_P2037962	Trpm6	NM_153417	transient receptor potential cation channel, subfamily M, member 6
Transcription, DNA and RNA associated proteins
0.41	A_55_P2057587	Arx	NM_007492	aristaless related homeobox
4.55	A_51_P330213	Asf1b	NM_024184	ASF1 anti-silencing function 1 homolog B
4.17	A_51_P444447	Cebpd	NM_007679	CCAAT/enhancer binding protein (C/EBP), delta
5.76	A_66_P121459	Cenpa	NM_007681	centromere protein A
3.55	A_51_P164014	Cenpe	NM_173762	centromere protein E
3.87	A_51_P492830	Cenph	NM_021886	centromere protein H
2.04	A_55_P2077263	Cenpk	NM_021790	centromere protein K
2.03	A_55_P2077228	Cenpl	NM_001159930	centromere protein L
2.32	A_52_P304947	Cenpn	NM_028131	centromere protein N
2.23	A_51_P113003	Cenpq	NM_031863	centromere protein Q
2.17	A_66_P135185	Etv1	NM_007960	ets variant gene 1
0.42	A_51_P387845	Fam120a	NM_001033268	family with sequence similarity 120, member A
2.47	A_52_P28806	Foxm1	NM_008021	forkhead box M1
2.15	A_51_P337089	Gins1	NM_027014	GINS complex subunit 1
2.24	A_52_P407692	H2afj	NM_177688	H2A histone family
4.74	A_52_P420466	Hist1h2ab	NM_175660	histone cluster 1, H2ab
2.57	A_55_P2099961	Hist1h2ag	NM_178186	histone cluster 1, H2ag
4.85	A_52_P498208	Hist1h2ak	NM_178183	histone cluster 1, H2ak
2.25	A_55_P2158701	Hist1h4d	NM_175654	histone cluster 1, H4d
2.17	A_55_P2091145	Hist1h4k	NM_178211	histone cluster 1, H4k
3.14	A_55_P2131438	Hist2h2aa2	NM_178212	histone cluster 2, H2aa2
2.12	A_55_P1973349	Hist2h4	NM_033596	histone cluster 2, H4
3.92	A_55_P2009752	Hlf	NM_172563	hepatic leukemia factor
3.94	A_55_P1994939	Hmgb2	NM_008252	high mobility group box 2
0.34	A_55_P1957593	Ino80b	NM_023547	INO80 complex subunit B
0.45	A_51_P418908	Larp1	NM_028451	La ribonucleoprotein domain family, member 1
2.39	A_51_P120717	Lmnb1	NM_010721	lamin B1
2.05	A_51_P239654	Nr4a1	NM_010444	nuclear receptor subfamily 4, group A, member 1
6.96	A_52_P494622	Nr4a2	NM_013613	nuclear receptor subfamily 4, group A, member 2
5.72	A_55_P2076048	Nuf2	NM_023284	NDC80 kinetochore complex component, homolog
3.78	A_51_P240453	Nusap1	NM_133851	nucleolar and spindle associated protein 1
2.50	A_51_P204442	Phf19	NM_028716	PHD finger protein 19
2.52	A_55_P2007273	Pole	NM_011132	polymerase (DNA directed), epsilon
4.20	A_55_P1987499	Pttg1	NM_013917	pituitary tumor-transforming gene 1
0.40	A_51_P474454	Rnaseh2b	NM_026001	ribonuclease H2, subunit B
2.46	A_55_P2043322	Rnf26	NM_153762	ring finger protein 26
2.10	A_55_P2178525	Rpl26	NM_009080	ribosomal protein L26
1.98	A_55_P2128451	Sfpq	NM_023603	splicing factor proline/glutamine rich
2.74	A_55_P2172274	Smc2	NM_008017	structural maintenance of chromosomes 2
3.97	A_55_P1965154	Spc25	NM_025565	NDC80 kinetochore complex component, homolog
2.96	A_55_P1981090	Thap7	NM_026909	THAP domain containing 7
5.48	A_55_P1995205	Top2a	NM_011623	topoisomerase II alpha
2.51	A_51_P105709	Trip13	NM_027182	thyroid hormone receptor interactor 13
0.46	A_52_P526372	Zeb2	NM_015753	zinc finger E-box binding homeobox 2
Tumor suppressor
2.83	A_55_P2144686	Dmbt1	NM_007769	deleted in malignant brain tumors 1
2.63	A_55_P2025562	Gas1	NM_008086	growth arrest specific 1
0.46	A_55_P1984043	Pdcd4	NM_011050	programmed cell death 4
0.43	A_55_P2011678	Pdzk1ip1	NM_001164557	PDZK1 interacting protein 1
2.44	A_51_P254045	Traip	NM_011634	TRAF-interacting protein
2.63	A_55_P2030938	Trim59	NM_025863	tripartite motif-containing 59
Enzymes
0.34	A_55_P2007155	Akr1c14	NM_134072	aldo-keto reductase family 1, member C14
0.42	A_51_P259975	Aspa	NM_023113	aspartoacylase
0.21	A_55_P2019312	Car12	NM_178396	carbonic anyhydrase 12
0.53	A_55_P2148873	Cat	NM_009804	catalase
0.40	A_52_P212418	Ccdc76	NM_030016	coiled-coil domain containing 76
4.01	A_55_P2077618	Csgalnact1	NM_172753	chondroitin sulfate N-acetylgalactosaminyltransferase 1
0.40	A_55_P1974243	Dbh	NM_138942	dopamine beta hydroxylase
2.17	A_55_P1988158	Esd	NM_016903	esterase D/formylglutathione hydrolase
2.12	A_52_P302496	Fah	NM_010176	fumarylacetoacetate hydrolase
3.90	A_55_P1964348	Gdpd2	NM_023608	glycerophosphodiester phosphodiesterase domain containing 2
0.48	A_51_P468464	Gdpd5	NM_201352	glycerophosphodiester phosphodiesterase domain containing 5
1.95	A_52_P572702	Gxylt1	NM_001033275	glucoside xylosyltransferase 1
2.13	A_51_P127297	Hsd11b1	NM_008288	hydroxysteroid 11-beta dehydrogenase 1
0.33	A_55_P2097176	Idua	NM_008325	iduronidase, alpha-L-
0.43	A_51_P124535	Mest	NM_008590	mesoderm specific transcript
0.47	A_51_P465273	Mett11d1	NM_001029990	methyltransferase 11 domain containing 1
0.45	A_55_P2063316	Mgll	NM_001166251	monoglyceride lipase
0.47	A_55_P2043762	N6amt1	NM_026366	N-6 adenine-specific DNA methyltransferase 1 (putative)
1.96	A_55_P1984745	Pappa2	NM_001085376	pappalysin 2
0.40	A_51_P139320	Pcbd1	NM_025273	pterin 4 alpha carbinolamine dehydratase/dimerization cofactor of hepatocyte nuclear factor 1 alpha
0.37	A_55_P2008599	Pcx	NM_001162946	pyruvate carboxylase
2.30	A_51_P468249	Phex	NM_011077	phosphate regulating gene with homologies to endopeptidases on the X chromosome
2.06	A_51_P254855	Ptgs2	NM_011198	prostaglandin-endoperoxide synthase 2
0.35	A_52_P220879	Tgm2	NM_009373	transglutaminase 2, C polypeptide
0.42	A_51_P501550	Uxs1	ENSMUST00000076997	UDP-glucuronic acid decarboxylase 1
1.91	A_51_P117226	Zdhhc2	ENSMUST00000049389	Palmitoyltransferase Zinc finger DHHC domain-containing protein 2
Proteasome
0.41	A_55_P2131979	March1	NM_175188	membrane-associated ring finger
4.19	A_51_P451151	Ube2c	NM_026785	ubiquitin-conjugating enzyme E2C
0.36	A_52_P546459	Ube2d1	NM_145420	ubiquitin-conjugating enzyme E2D 1
Secreted proteins
2.60	A_51_P338443	Angptl4	NM_020581	angiopoietin-like 4
2.91	A_51_P220150	Angptl7	NM_001039554	angiopoietin-like 7
19.06	A_55_P1977431	Cck	NM_031161	cholecystokinin
2.35	A_51_P464703	Ccl8	NM_021443	chemokine (C-C motif) ligand 8
6.84	A_51_P363187	Cxcl1	NM_008176	chemokine (C-X-C motif) ligand 1
19.01	A_55_P1990032	Cxcl5	NM_009141	chemokine (C-X-C motif) ligand 5
2.22	A_51_P121179	Fam132b	NM_173395	family with sequence similarity 132, member B
0.37	A_55_P2169514	Fgf23	NM_022657	fibroblast growth factor 23
4.96	A_55_P2035932	Fgf7	NM_008008	fibroblast growth factor 7
4.19	A_52_P481957	Grem1	NM_011824	gremlin 1
0.42	A_55_P2031631	Igf1	NM_010512	insulin-like growth factor 1
0.30	A_52_P253179	Igfbp3	NM_008343	insulin-like growth factor binding protein 3
6.25	A_55_P1997756	Il6	NM_031168	interleukin 6
7.36	A_55_P2003414	Kng1	NM_023125	kininogen 1
2.24	A_51_P167527	Lum	NM_008524	lumican
7.99	A_55_P2183208	Prl2c1	NM_001045532	Prolactin family 2, subfamily c, member 1
5.72	A_55_P2004752	Prl2c5	NM_181852	prolactin family 2, subfamily c, member 5
5.64	A_55_P1953169	Saa3	NM_011315	serum amyloid A 3
5.19	A_52_P472324	Slpi	NM_011414	secretory leukocyte peptidase inhibitor
0.34	A_51_P474498	Tac4	NM_053093	tachykinin 4
Endocystosis and vesicular transport
0.43	A_52_P11174	Hip1	NM_146001	huntingtin interacting protein 1
0.44	A_55_P2287260	Snap23	NM_009222	synaptosomal-associated protein 23
0.35	A_55_P2051849	Snap25	NM_011428	synaptosomal-associated protein 25
Others
0.30	A_55_P2153620	Ahnak	NM_001039959	AHNAK nucleoprotein (desmoyokin)
3.07	A_55_P2030721	Ankle1	NM_172756	ankyrin repeat and LEM domain containing 1
0.41	A_55_P2047290	Ankrd40	NM_146024	ankyrin repeat domain 40
2.59	A_51_P517430	Cd1d1	NM_007639	CD1d1 antigen
2.96	A_55_P1971889	F3	NM_010171	coagulation factor III
2.01	A_55_P1995074	Fam100b	NM_176902	family with sequence similarity 100, member B
4.36	A_51_P455897	Fam64a	NM_144526	family with sequence similarity 64, member A
2.42	A_52_P208613	Fancb	NM_175027	Fanconi anemia, complementation group B
0.40	A_51_P200477	Hspa4	NM_008300	heat shock protein 4
2.74	A_55_P1978201	Incenp	NM_016692	inner centromere protein
2.68	A_51_P390285	Larp6	NM_026235	La ribonucleoprotein domain family, member 6
2.44	A_51_P505868	Lhfp	NM_175386	lipoma HMGIC fusion partner
2.29	A_55_P1981110	Lman1l	NM_199222	lectin, mannose-binding 1 like
2.57	A_55_P2167984	LOC100047565	XM_001478410	PREDICTED: similar to monocyte to macrophage differentiation-associated
0.32	A_55_P2031466	Lrrc32	NM_001113379	leucine rich repeat containing 32
0.37	A_55_P2076866	Megf6	NM_001162977	multiple EGF-like-domains 6
2.40	A_55_P2093595	Mmd	NM_026178	monocyte to macrophage differentiation-associated
2.75	A_51_P246317	Mt2	NM_008630	metallothionein 2
2.82	A_51_P202074	Ncapd2	NM_146171	non-SMC condensin I complex, subunit D2
3.63	A_55_P1967291	Ncaph	NM_144818	non-SMC condensin I complex, subunit H
3.92	A_51_P191649	Ndc80	NM_023294	NDC80 homolog, kinetochore complex component
2.26	A_51_P145220	Nefm	NM_008691	neurofilament, medium polypeptide
3.53	A_51_P308844	Nrn1	NM_153529	neuritin 1
0.21	A_55_P2009449	Pnma2	NM_175498	paraneoplastic antigen MA2
0.41	A_55_P2016466	Rccd1	NM_173445	RCC1 domain containing 1
2.53	A_51_P129100	Sec63	NM_153055	SEC63-like (S. cerevisiae)
2.17	A_55_P1961458	Speer1-ps1	NR_001586	spermatogenesis associated glutamate (E)-rich protein 1, pseudogene 1
2.18	A_51_P115462	Speer6-ps1	NR_001581	spermatogenesis associated glutamate (E)-rich protein 6, pseudogene 1
0.41	A_51_P242733	Tex261	NM_009357	testis expressed gene 261
8.49	A_51_P291417	Thbd	NM_009378	thrombomodulin
2.16	A_51_P102518	Tmem225	NM_029379	transmembrane protein 225
2.87	A_51_P369200	Tpx2	NM_028109	microtubule-associated protein homolog (Xenopus laevis)
0.46	A_55_P1968068	Trp53	NM_011640	transformation related protein 53
2.40	A_51_P299216	Wdr90	NM_001163766	WD repeat domain 90
